# Supplementary material for: Enhancing High Reliability in Oncology Care: The Critical Role of Nurses—A Systematic Review and Thematic Analysis
Source: Healthcare (Basel). 2025 Jan 31;13(3):283. doi: 10.3390/healthcare13030283 (PMC11817837; doi:10.3390/healthcare13030283)
Supplement: Supplementary file 1 [file healthcare-13-00283-s001.zip]

Archive with 4 entries (4 files):
- supplimental.file4.250112.docx
- supplementary.file3.250112.docx
- supplementary.file2.250112.docx
- supplementary.file1 250112.docx
